# Supplementary material for: Comparability of estimates and trends in adolescent sexual and contraceptive behaviors from two national surveys: National Survey of Family Growth and the Youth Risk Behavior Survey
Source: PLoS One. 2021 Jul 30;16(7):e0253262. doi: 10.1371/journal.pone.0253262 (PMC8323913; doi:10.1371/journal.pone.0253262)
Supplement: S1 Table — (XLSX) [file pone.0253262.s001.xlsx]

## Sheet: S1 Table
S1 Table. Variable definitions and question text for YRBS and NSFG with corresponding variable name in survey
	YRBS	NSFG
Ever had sex	"Have you ever had sexual intercourse?" (q58)*	"At any time in your life, have you ever had sexual intercourse with a man/woman, that is, made love, had sex, or gone all the way?" (NCHS recoded variable, hadsex, based on eversex (CE-1 for females and BA-1 for males))
Sex within last 3 months	Dichotomous variable constructed using: "During the past 3 months, with how many people did you have sexual intercourse?" (q61)	Whether R had sex in the past 3 mos (NCHS recoded variable, sex3mo, based on date of sex with last partner (cmlsex))
Contraceptive method use†	Variable constructed using responses to: "The last time you had sexual intercourse, what one method did you or your partner use to prevent pregnancy? (Select only one response.)" (q64)	Any contraceptive method used at last sex in past 3 mos (NCHS recoded variable, meth3m1-4); “Looking at Card 33, the last time you had intercourse with [name] in [date], did you or he use any method? (if yes) Which method or methods on Card 33 did you or he use? (For males, two separate questions are asked, one for his method use and one for the female partner’s method use)”
Condom use†	Variable constructed using: "The last time you had sexual intercourse, did you or your partner use a condom?" and respondent who answered "condom" to q64	Condom use at last sex in past 3 mos (alone and in combination with other methods) (NCHS recoded variable, meth3m1-4)
Prescription method use†	Variable constructed using prescription method use responses to q64	Used hormonal (IUD, injectable, implant, pill, patch) method at last sex in the past 3 mos (NCHS recoded variable, meth3m1-4)
Withdrawal or some other method use†	Variable constructed using withdrawal or some other method (dual use with or without condom) responses to q64‡	Withdrawal or some other method (dual use with or without condom) used at last sex in past 3 mos (NCHS recoded variable, meth3m1-4)§
* Question numbers from "2019 YRBS National, State, and District Combined Datasets User’s Guide"
† Among respondents who had sex within the past three months
‡ In the YRBS, some other method is defined as any method other than birth control pills, condom alone, IUD, implant, shot, patch, or ring
§ In the NSFG, other methods includes emergency contraception, spermicidal foam, jelly, cream, film, sponge, partner's sterilization, sterilization, female condom, Calendar rhythm, Standard Days, Cycle Beads, safe period by temperature or cervical mucus test (Two Day, Billings Ovulation, or Sympto-thermal Method), diaphragm, suppository/insert and other method
