# Supplementary material for: Comparability of estimates and trends in adolescent sexual and contraceptive behaviors from two national surveys: National Survey of Family Growth and the Youth Risk Behavior Survey
Source: PLoS One. 2021 Jul 30;16(7):e0253262. doi: 10.1371/journal.pone.0253262 (PMC8323913; doi:10.1371/journal.pone.0253262)
Supplement: S2 Table — (XLSX) [file pone.0253262.s002.xlsx]

## Sheet: S2 Table
S2 Table. Unadjusted logistic regression results of ever had sex, by year and survey, for females and males, and estimated prevalence* with 95% confidence intervals
		Female										Male
		YRBS					NSFG					YRBS					NSFG
Year		OR	p-value	Estimated prevalence	95% CI		OR	p-value	Estimated prevalence	95% CI		OR	p-value	Estimated prevalence	95% CI		OR	p-value	Estimated prevalence	95% CI
2007	2007	1		0.496823	0.469939	0.523707	1		0.301563	0.251834	0.351292	1		0.525893	0.494258	0.557528	1		0.304283	0.252835	0.355732
2008	2008
2009	2009	0.975973	0.756721	0.490744	0.463061	0.518428	0.925871	0.645714	0.285593	0.234943	0.336243	0.8542	0.169479	0.486522	0.440039	0.533005	0.967519	0.836491	0.297339	0.255422	0.339255
2010	2010
2011	2011	0.987097	0.860303	0.493577	0.469216	0.517937						0.961933	0.652201	0.516208	0.488207	0.544209
2012	2012						1.05252	0.775094	0.312452	0.256314	0.368591						1.39122	0.0431673	0.378292	0.329343	0.427241
2013	2013	0.9764	0.78307	0.490853	0.457757	0.52395						0.892745	0.219507	0.497553	0.465113	0.529992
2014	2014						0.91119	0.607667	0.282343	0.228336	0.33635						1.0429	0.786401	0.313247	0.273711	0.352783
2015	2015	0.745705	0.00752987	0.424059	0.378714	0.469404						0.750684	0.00528596	0.454351	0.415763	0.492939
2016	2016						0.937416	0.777717	0.288128	0.209536	0.36672						0.834466	0.338951	0.267382	0.212268	0.322496
2017	2017	0.708861	8.96196e-05	0.411734	0.379719	0.443749						0.718512	0.000187994	0.443515	0.414884	0.472147
2018	2018						0.911019	0.616718	0.282305	0.225646	0.338964						0.764544	0.144589	0.250592	0.200416	0.300767
2019	2019	0.727666	0.000485785	0.41809	0.3838	0.45238						0.660897	9.19897e-06	0.422995	0.391684	0.454305
* Results depicted in Figure 1
