# Supplementary material for: Comparability of estimates and trends in adolescent sexual and contraceptive behaviors from two national surveys: National Survey of Family Growth and the Youth Risk Behavior Survey
Source: PLoS One. 2021 Jul 30;16(7):e0253262. doi: 10.1371/journal.pone.0253262 (PMC8323913; doi:10.1371/journal.pone.0253262)
Supplement: S3 Table — (XLSX) [file pone.0253262.s003.xlsx]

## Sheet: S3 Table
S3 Table. Unadjusted logistic regression results of sex in last three months*, by year and survey, for females and males, and estimated prevalence† with 95% confidence intervals
		Female										Male
		YRBS					NSFG					YRBS					NSFG
Year		OR	p-value	Estimated prevalence	95% CI		OR	p-value	Estimated prevalence	95% CI		OR	p-value	Estimated prevalence	95% CI		OR	p-value	Estimated prevalence	95% CI
2007	2007	1		0.781209	0.757965	0.804453	1		0.643195	0.566271	0.720118	1		0.695584	0.674229	0.71694	1		0.59977	0.511168	0.688371
2008	2008
2009	2009	1.01161	0.892161	0.783176	0.766567	0.799786	1.19937	0.473318	0.683749	0.599758	0.767739	1.10535	0.14378	0.716368	0.69829	0.734446	1.06514	0.805638	0.614819	0.528617	0.70102
2010	2010
2011	2011	0.884536	0.208783	0.759517	0.734837	0.784197						0.943394	0.455132	0.683107	0.658096	0.708118
2012	2012						0.744234	0.281242	0.57294	0.469824	0.676056						1.18633	0.514727	0.640001	0.557106	0.722896
2013	2013	0.920868	0.362143	0.766792	0.746315	0.78727						0.998953	0.988485	0.695363	0.673959	0.716766
2014	2014						1.01541	0.954285	0.646696	0.554551	0.738841						0.920448	0.724422	0.579717	0.511926	0.647507
2015	2015	0.904058	0.288452	0.763482	0.740387	0.786576						1.05876	0.502863	0.707538	0.679855	0.735221
2016	2016						1.02334	0.942913	0.648472	0.525941	0.771003						0.856867	0.594365	0.562185	0.455218	0.669151
2017	2017	0.896005	0.223665	0.761862	0.741239	0.782486						1.00174	0.982757	0.695952	0.670241	0.721663
2018	2018						1.30951	0.345934	0.702432	0.608121	0.796744						1.15888	0.621586	0.63459	0.52869	0.740489
2019	2019	0.697721	0.0278792	0.713571	0.654248	0.772893						0.780256	0.0248856	0.640659	0.596537	0.684782
* Among respondents who have ever had sex
† Results depicted in Figure 1
