# Supplementary material for: Comparability of estimates and trends in adolescent sexual and contraceptive behaviors from two national surveys: National Survey of Family Growth and the Youth Risk Behavior Survey
Source: PLoS One. 2021 Jul 30;16(7):e0253262. doi: 10.1371/journal.pone.0253262 (PMC8323913; doi:10.1371/journal.pone.0253262)
Supplement: S7 Table — (XLSX) [file pone.0253262.s007.xlsx]

## Sheet: S7 Table
S7 Table. Unadjusted logistic regression results of withdrawal use*, by year and survey, for females and males, and estimated prevalence† with 95% confidence intervals
		Female										Male
		YRBS					NSFG					YRBS					NSFG
Year		OR	p-value	Estimated prevalence	95% CI		OR	p-value	Estimated prevalence	95% CI		OR	p-value	Estimated prevalence	95% CI		OR	p-value	Estimated prevalence	95% CI
2007	2007	1		0.154544	0.130544	0.178544	1		0.127837	0.0565309	0.199143	1		0.116928	0.101384	0.132472	1		0.0777032	0.0290116	0.126395
2008	2008
2009	2009	0.924664	0.542704	0.144584	0.123071	0.166097	1.206	0.68458	0.150216	0.0673983	0.233034	1.03417	0.755772	0.120442	0.10456	0.136325	0.868454	0.77405	0.0681785	0.0269505	0.109407
2010	2010
2011	2011	0.891412	0.335925	0.140113	0.122502	0.157724						1.17296	0.201036	0.134433	0.111937	0.156929
2012	2012						0.718795	0.453176	0.0953152	0.045093	0.145537						1.33101	0.549635	0.10083	0.0420196	0.159641
2013	2013	0.750452	0.0655838	0.12063	0.0947069	0.146553						0.811462	0.0654778	0.0970214	0.0826805	0.111362
2014	2014						1.13183	0.787722	0.142292	0.0642942	0.220289						3.35697	0.00893486	0.22047	0.117563	0.323376
2015	2015	0.659892	0.00285171	0.10764	0.0883894	0.126891						0.923965	0.654186	0.109006	0.078626	0.139387
2016	2016						0.456709	0.160689	0.062742	0.0103524	0.115132						0.807257	0.701271	0.0636802	0.0123059	0.115054
2017	2017	0.569121	6.41024e-05	0.0942287	0.0769468	0.111511						0.951151	0.738127	0.111855	0.0867005	0.137009
2018	2018						1.02013	0.971764	0.130075	0.0278566	0.232294						1.19376	0.725679	0.0913833	0.0313314	0.151435
2019	2019	0.68094	0.00809854	0.110693	0.0894183	0.131968						0.764097	0.0934596	0.0918785	0.0688227	0.114934
* Among respondents who have had sex in the past 3 months
† Results depicted in Figure 2
