# Supplementary material for: Comparability of estimates and trends in adolescent sexual and contraceptive behaviors from two national surveys: National Survey of Family Growth and the Youth Risk Behavior Survey
Source: PLoS One. 2021 Jul 30;16(7):e0253262. doi: 10.1371/journal.pone.0253262 (PMC8323913; doi:10.1371/journal.pone.0253262)
Supplement: S8 Table — (XLSX) [file pone.0253262.s008.xlsx]

## Sheet: S8 Table
S8 Table. Sexual behavior variables stratified by survey and age*, YRBS and NSFG: 2007-2019
	YRBS compared to NSFG
	Ever had sex				Prescription method use				Condom use				Withdrawal
	Female		Male		Female		Male		Female		Male		Female		Male
	OR	p-value	OR	p-value	OR	p-value	OR	p-value	OR	p-value	OR	p-value	OR	p-value	OR	p-value
Age
15	2.76874	2.23816e-15	3.0531	5.81098e-20	0.587482	0.0778877	0.255392	1.94643e-05	1.21984	0.499915	0.183494	7.26072e-07	0.829397	0.674318	2.75637	0.0103601
16	2.10388	9.80001e-11	2.25285	2.92662e-16	0.384364	0.000867763	0.240721	2.29605e-11	0.693579	0.204232	0.554698	0.0127097	1.49722	0.160696	0.841118	0.558792
17	2.20453	1.93759e-14	2.06865	2.15586e-14	0.662854	0.0197458	0.304599	1.13869e-12	0.574053	0.00224145	0.540288	0.000904383	0.916496	0.73427	1.00831	0.969458
18-19†	1.5026	0.00545375	1.40977	0.0117738	0.424347	0.000160451	0.332635	3.91522e-08	0.981294	0.937601	0.41719	4.79041e-05	1.1544	0.659381	1.09356	0.794494
* Results from logistic regression
† The YRBS only indicates 18 or older.
